# Supplementary material for: Plant In Vitro Cultures of Coleus scutellarioides (L.) Benth. “Electric Lime” and Possibilities of Modification in the Biosynthesis of Volatile Compounds
Source: Molecules. 2024 May 8;29(10):2193. doi: 10.3390/molecules29102193 (PMC11124424; doi:10.3390/molecules29102193)
Supplement: Supplementary file 1 [file molecules-29-02193-s001.zip]

Archive with 1 entries (1 files):
- molecules-2946743-supplementary.pdf
